# Supplementary material for: Suicidality in the Criminal Justice System: The Role of Cumulative Adversity and Protective Factors
Source: Healthcare (Basel). 2026 Jan 13;14(2):194. doi: 10.3390/healthcare14020194 (PMC12840824; doi:10.3390/healthcare14020194)
Supplement: Supplementary file 1 [file healthcare-14-00194-s001.zip]

Archive with 1 entries (1 files):
- healthcare-4046902-supplementary.pdf
